# Supplementary material for: Astrocytes and pericytes attenuate severely injured patient plasma mediated expression of tight junction proteins in endothelial cells
Source: PLoS One. 2022 Jul 5;17(7):e0270817. doi: 10.1371/journal.pone.0270817 (PMC9255734; doi:10.1371/journal.pone.0270817)
Supplement: S1 Data — (XLSX) [file pone.0270817.s001.xlsx]

## Sheet: Sheet1
	CLDN3 mRNA Expression Fold Change in CT Value Data and Statistics Fig1A
	Endothelial Monoculture						Astrocyte Monoculture						Pericyte Monoculture						Triculture
CTRL	1	1	1	1	1	1	1	1	1	1	1	1	1	1	1	1	1	1	1	1	1	1	1	1
HP	2.12	0.61	1.18	0.47			0.54	2.39	0.89	1.11			2.43	4.17	0.43				1.42	1.57	1.72	2.85
TP	9.09	0.56	5.16	0.28	6.41	2.38	0.17	1.88	0.25	0.51	0.08	1.02	0.92	0.87	1.14	1.02	1.65	0.88	1.09	0.14	1.47	0.77	1.82	1.36
		Statistics
		Two-way ANOVA	Ordinary
		Alpha	0.05
		Source of Variation	% of total variation	P value	P value summary	Significant?
		Interaction	25.32	0.0047	**	Yes
		Row Factor	5.298	0.1147	ns	No
		Column Factor	6.915	0.1307	ns	No
		ANOVA table	SS (Type III)	DF	MS	F (DFn, DFd)	P value
		Interaction	32.98	6	5.496	F (6, 51) = 3.601	P=0.0047
		Row Factor	6.899	2	3.45	F (2, 51) = 2.260	P=0.1147
		Column Factor	9.004	3	3.001	F (3, 51) = 1.966	P=0.1307
		Residual	77.85	51	1.526
	Tukey's multiple comparisons test	Predicted (LS) mean diff.	95.00% CI of diff.	Below threshold?	Summary	Adjusted P Value
	Endothelial Monoculture
	CTRL vs. HP	-0.095	-2.020 to 1.830	No	ns	0.9922
	CTRL vs. TP	-2.98	-4.702 to -1.258	Yes	***	0.0003
	HP vs. TP	-2.885	-4.810 to -0.9598	Yes	**	0.0019
	Astrocyte Monoculture
	CTRL vs. HP	-0.2325	-2.158 to 1.693	No	ns	0.9543
	CTRL vs. TP	0.3483	-1.374 to 2.070	No	ns	0.8772
	HP vs. TP	0.5808	-1.344 to 2.506	No	ns	0.7479
	Pericyte Monoculture
	CTRL vs. HP	-1.343	-3.452 to 0.7656	No	ns	0.2821
	CTRL vs. TP	-0.08	-1.802 to 1.642	No	ns	0.9931
	HP vs. TP	1.263	-0.8456 to 3.372	No	ns	0.3253
	Triculture
	CTRL vs. HP	-0.89	-2.815 to 1.035	No	ns	0.5088
	CTRL vs. TP	-0.1083	-1.830 to 1.614	No	ns	0.9874
	HP vs. TP	0.7817	-1.144 to 2.707	No	ns	0.5926
	CDN5 mRNA Expression Fold Change in CT Value Data and Statistics Fig1B
	Endothelial Monoculture						Astrocyte Monoculture						Pericyte Monoculture						Triculture
CTRL	1	1	1	1	1	1	1	1	1	1	1	1	1	1	1	1	1	1	1	1	1	1	1	1
HP	1.71	0.7	1.23	0.65			0.44	2.56	1.29	1.09			1.94	3.96	0.58	0.52			0.41	1.1	1.61	2.25
TP	5.26	4	5.86	4.68	1.04	0.62	0.23	2.21	0.07	0.38	0.09	0.77	1	1.01	0.89	0.68	4.23	0.71	1.01	0.55	0.49	0.48	0.97	0.66
		Statistics
		Two-way ANOVA	Ordinary
		Alpha	0.05
		Source of Variation	% of total variation	P value	P value summary	Significant?
		Interaction	26.63	0.0019	**	Yes
		Row Factor	4.576	0.1309	ns	No
		Column Factor	9.025	0.0501	ns	No
		ANOVA table	SS (Type III)	DF	MS	F (DFn, DFd)	P value
		Interaction	23.94	6	3.989	F (6, 52) = 4.103	P=0.0019
		Row Factor	4.113	2	2.056	F (2, 52) = 2.115	P=0.1309
		Column Factor	8.111	3	2.704	F (3, 52) = 2.781	P=0.0501
		Residual	50.56	52	0.9723
	Tukey's multiple comparisons test	Predicted (LS) mean diff.	95.00% CI of diff.	Below threshold?	Summary	Adjusted P Value
	Endothelial Monoculture
	CTRL vs. HP	-0.0725	-1.608 to 1.463	No	ns	0.9929
	CTRL vs. TP	-2.577	-3.950 to -1.203	Yes	***	0.0001
	HP vs. TP	-2.504	-4.040 to -0.9686	Yes	***	0.0007
	Astrocyte Monoculture
	CTRL vs. HP	-0.345	-1.881 to 1.191	No	ns	0.851
	CTRL vs. TP	0.375	-0.9985 to 1.748	No	ns	0.7883
	HP vs. TP	0.72	-0.8156 to 2.256	No	ns	0.4995
	Pericyte Monoculture
	CTRL vs. HP	-0.75	-2.286 to 0.7856	No	ns	0.4713
	CTRL vs. TP	-0.42	-1.793 to 0.9535	No	ns	0.7423
	HP vs. TP	0.33	-1.206 to 1.866	No	ns	0.8627
	Triculture
	CTRL vs. HP	-0.3425	-1.878 to 1.193	No	ns	0.853
	CTRL vs. TP	0.3067	-1.067 to 1.680	No	ns	0.8527
	HP vs. TP	0.6492	-0.8864 to 2.185	No	ns	0.5678
	ZO-1 mRNA Expression Fold Change in CT Value Data and Statistics Fig1C
	Endothelial Monoculture					Astrocyte Monoculture					Pericyte Monoculture					Triculture
CTRL	1	1	1	1	1	1	1	1	1	1	1	1	1	1	1	1	1	1	1	1
HP	2.93	1.03	2.42	0.29		1.34	1.09	2.69	0.33		1.32	1.23	0.74			0.44	0.53	1.05	0.96
TP	1.37	0.39	0.27	4.31	1.27	0.87	1.04	0.23	0.05	1.43	0.94	0.58	0.87	5.11	1.41	1.06	0.3	0.11	0.54	0.72
		Statistics
		Two-way ANOVA	Ordinary
		Alpha	0.05
		Source of Variation	% of total variation	P value	P value summary	Significant?
		Interaction	8.957	0.5864	ns	No
		Row Factor	1.031	0.7639	ns	No
		Column Factor	7.791	0.2661	ns	No
		ANOVA table	SS (Type III)	DF	MS	F (DFn, DFd)	P value
		Interaction	3.791	6	0.6319	F (6, 43) = 0.7850	P=0.5864
		Row Factor	0.4364	2	0.2182	F (2, 43) = 0.2711	P=0.7639
		Column Factor	3.297	3	1.099	F (3, 43) = 1.366	P=0.2661
		Residual	34.61	43	0.8049
	Tukey's multiple comparisons test	Predicted (LS) mean diff.	95.00% CI of diff.	Below threshold?	Summary	Adjusted P Value
	Endothelial Monoculture
	CTRL vs. HP	-0.6675	-2.128 to 0.7934	No	ns	0.5138
	CTRL vs. TP	-0.522	-1.899 to 0.8554	No	ns	0.6308
	HP vs. TP	0.1455	-1.315 to 1.606	No	ns	0.9683
	Astrocyte Monoculture
	CTRL vs. HP	-0.3625	-1.823 to 1.098	No	ns	0.8196
	CTRL vs. TP	0.276	-1.101 to 1.653	No	ns	0.8781
	HP vs. TP	0.6385	-0.8224 to 2.099	No	ns	0.5432
	Pericyte Monoculture
	CTRL vs. HP	-0.09667	-1.687 to 1.494	No	ns	0.9881
	CTRL vs. TP	-0.782	-2.159 to 0.5954	No	ns	0.3611
	HP vs. TP	-0.6853	-2.276 to 0.9051	No	ns	0.5524
	Triculture
	CTRL vs. HP	0.255	-1.206 to 1.716	No	ns	0.906
	CTRL vs. TP	0.454	-0.9234 to 1.831	No	ns	0.705
	HP vs. TP	0.199	-1.262 to 1.660	No	ns	0.9416
