# Supplementary material for: Astrocytes and pericytes attenuate severely injured patient plasma mediated expression of tight junction proteins in endothelial cells
Source: PLoS One. 2022 Jul 5;17(7):e0270817. doi: 10.1371/journal.pone.0270817 (PMC9255734; doi:10.1371/journal.pone.0270817)
Supplement: S2 Data — (XLSX) [file pone.0270817.s002.xlsx]

## Sheet: Sheet1
CLDN3 Conditioned Media on Endothelial Cells Fold Change in CT Value Data and Statistics Fig2A
	Endothelial Conditioned Media		Astrocyte Conditioned Media		Pericyte Conditioned Media		Tricutlure Conditioned Media
CTRL	1	1	1	1	1	1	1	1
CTRL CM (No TP)	0.43	0.86	1.03	1.32	0.78	1.33	2.1	0.82
4Hr TP CM	3.06	6.85	1.34	1.21	0.61	0.78	0.91	0.36
	Statistics
	Two-way ANOVA	Ordinary
	Alpha	0.05
	Source of Variation	% of total variation	P value	P value summary	Significant?
	Interaction	51.72	0.0109	*	Yes
	Row Factor	10.02	0.1046	ns	No
	Column Factor	16.32	0.0742	ns	No
	ANOVA table	SS	DF	MS	F (DFn, DFd)	P value
	Interaction	19.94	6	3.324	F (6, 12) = 4.714	P=0.0109
	Row Factor	3.864	2	1.932	F (2, 12) = 2.740	P=0.1046
	Column Factor	6.294	3	2.098	F (3, 12) = 2.976	P=0.0742
	Residual	8.461	12	0.7051
Tukey's multiple comparisons test	Mean Diff.	95.00% CI of diff.	Below threshold?	Summary	Adjusted P Value
CTRL
Endothelial Conditioned Media vs. Astrocyte Conditioned Media	0	-2.493 to 2.493	No	ns	>0.9999
Endothelial Conditioned Media vs. Pericyte Conditioned Media	0	-2.493 to 2.493	No	ns	>0.9999
Endothelial Conditioned Media vs. Tricutlure Conditioned Media	0	-2.493 to 2.493	No	ns	>0.9999
Astrocyte Conditioned Media vs. Pericyte Conditioned Media	0	-2.493 to 2.493	No	ns	>0.9999
Astrocyte Conditioned Media vs. Tricutlure Conditioned Media	0	-2.493 to 2.493	No	ns	>0.9999
Pericyte Conditioned Media vs. Tricutlure Conditioned Media	0	-2.493 to 2.493	No	ns	>0.9999
CTRL CM
Endothelial Conditioned Media vs. Astrocyte Conditioned Media	-0.53	-3.023 to 1.963	No	ns	0.92
Endothelial Conditioned Media vs. Pericyte Conditioned Media	-0.41	-2.903 to 2.083	No	ns	0.9602
Endothelial Conditioned Media vs. Tricutlure Conditioned Media	-0.815	-3.308 to 1.678	No	ns	0.7683
Astrocyte Conditioned Media vs. Pericyte Conditioned Media	0.12	-2.373 to 2.613	No	ns	0.9989
Astrocyte Conditioned Media vs. Tricutlure Conditioned Media	-0.285	-2.778 to 2.208	No	ns	0.9859
Pericyte Conditioned Media vs. Tricutlure Conditioned Media	-0.405	-2.898 to 2.088	No	ns	0.9616
4Hr TP
Endothelial Conditioned Media vs. Astrocyte Conditioned Media	3.68	1.187 to 6.173	Yes	**	0.0043
Endothelial Conditioned Media vs. Pericyte Conditioned Media	4.26	1.767 to 6.753	Yes	**	0.0013
Endothelial Conditioned Media vs. Tricutlure Conditioned Media	4.32	1.827 to 6.813	Yes	**	0.0012
Astrocyte Conditioned Media vs. Pericyte Conditioned Media	0.58	-1.913 to 3.073	No	ns	0.8987
Astrocyte Conditioned Media vs. Tricutlure Conditioned Media	0.64	-1.853 to 3.133	No	ns	0.8698
Pericyte Conditioned Media vs. Tricutlure Conditioned Media	0.06	-2.433 to 2.553	No	ns	0.9999
CLDN5 Conditioned Media on Endothelial Cells Fold Change in CT Value Data and Statistics Fig2A
	Endothelial Conditioned Media		Astrocyte Conditioned Media		Pericyte Conditioned Media		Tricutlure Conditioned Media
CTRL	1	1	1	1	1	1	1	1
CTRL CM (No TP)	0.42	0.87	0.83	1.18	0.61	1.38	1.4	0.88
4Hr TP CM	2.69	3.19	1.15	0.9	0.65	0.77	0.96	0.58
	Statistics
	Two-way ANOVA	Ordinary
	Alpha	0.05
	Source of Variation	% of total variation	P value	P value summary	Significant?
	Interaction	63.89	0.0001	***	Yes
	Row Factor	9.398	0.0165	*	Yes
	Column Factor	17.14	0.0052	**	Yes
	ANOVA table	SS	DF	MS	F (DFn, DFd)	P value
	Interaction	5.54	6	0.9233	F (6, 12) = 13.35	P=0.0001
	Row Factor	0.815	2	0.4075	F (2, 12) = 5.893	P=0.0165
	Column Factor	1.487	3	0.4956	F (3, 12) = 7.166	P=0.0052
	Residual	0.8298	12	0.06915
Tukey's multiple comparisons test	Mean Diff.	95.00% CI of diff.	Below threshold?	Summary	Adjusted P Value
CTRL
Endothelial Conditioned Media vs. Astrocyte Conditioned Media	0	-0.7807 to 0.7807	No	ns	>0.9999
Endothelial Conditioned Media vs. Pericyte Conditioned Media	0	-0.7807 to 0.7807	No	ns	>0.9999
Endothelial Conditioned Media vs. Tricutlure Conditioned Media	0	-0.7807 to 0.7807	No	ns	>0.9999
Astrocyte Conditioned Media vs. Pericyte Conditioned Media	0	-0.7807 to 0.7807	No	ns	>0.9999
Astrocyte Conditioned Media vs. Tricutlure Conditioned Media	0	-0.7807 to 0.7807	No	ns	>0.9999
Pericyte Conditioned Media vs. Tricutlure Conditioned Media	0	-0.7807 to 0.7807	No	ns	>0.9999
CTRL CM
Endothelial Conditioned Media vs. Astrocyte Conditioned Media	-0.36	-1.141 to 0.4207	No	ns	0.5403
Endothelial Conditioned Media vs. Pericyte Conditioned Media	-0.35	-1.131 to 0.4307	No	ns	0.5621
Endothelial Conditioned Media vs. Tricutlure Conditioned Media	-0.495	-1.276 to 0.2857	No	ns	0.2854
Astrocyte Conditioned Media vs. Pericyte Conditioned Media	0.01	-0.7707 to 0.7907	No	ns	>0.9999
Astrocyte Conditioned Media vs. Tricutlure Conditioned Media	-0.135	-0.9157 to 0.6457	No	ns	0.9543
Pericyte Conditioned Media vs. Tricutlure Conditioned Media	-0.145	-0.9257 to 0.6357	No	ns	0.9444
4Hr TP
Endothelial Conditioned Media vs. Astrocyte Conditioned Media	1.915	1.134 to 2.696	Yes	****	<0.0001
Endothelial Conditioned Media vs. Pericyte Conditioned Media	2.23	1.449 to 3.011	Yes	****	<0.0001
Endothelial Conditioned Media vs. Tricutlure Conditioned Media	2.17	1.389 to 2.951	Yes	****	<0.0001
Astrocyte Conditioned Media vs. Pericyte Conditioned Media	0.315	-0.4657 to 1.096	No	ns	0.6396
Astrocyte Conditioned Media vs. Tricutlure Conditioned Media	0.255	-0.5257 to 1.036	No	ns	0.7687
Pericyte Conditioned Media vs. Tricutlure Conditioned Media	-0.06	-0.8407 to 0.7207	No	ns	0.9956
ZO-1Conditioned Media on Endothelial Cells Fold Change in CT Value Data and Statistics Fig2C
	Endothelial Conditioned Media		Astrocyte Conditioned Media		Pericyte Conditioned Media		Tricutlure Conditioned Media
CTRL	1	1	1	1	1	1	1	1
CTRL CM (No TP)	3.12	1.81	2.05	1.9	2.27	1.55	1.97	1.35
4Hr TP CM	2.33	1.78	2.14	1.88	1.88	1.33	2.52	1.25
	Statistics
	Two-way ANOVA	Ordinary
	Alpha	0.05
	Source of Variation	% of total variation	P value	P value summary	Significant?
	Interaction	5.883	0.8702	ns	No
	Row Factor	58.71	0.0015	**	Yes
	Column Factor	5.404	0.5588	ns	No
	ANOVA table	SS	DF	MS	F (DFn, DFd)	P value
	Interaction	0.4831	6	0.08051	F (6, 12) = 0.3922	P=0.8702
	Row Factor	4.821	2	2.41	F (2, 12) = 11.74	P=0.0015
	Column Factor	0.4437	3	0.1479	F (3, 12) = 0.7205	P=0.5588
	Residual	2.463	12	0.2053
Tukey's multiple comparisons test	Mean Diff.	95.00% CI of diff.	Below threshold?	Summary	Adjusted P Value
CTRL
Endothelial Conditioned Media vs. Astrocyte Conditioned Media	0	-1.345 to 1.345	No	ns	>0.9999
Endothelial Conditioned Media vs. Pericyte Conditioned Media	0	-1.345 to 1.345	No	ns	>0.9999
Endothelial Conditioned Media vs. Tricutlure Conditioned Media	0	-1.345 to 1.345	No	ns	>0.9999
Astrocyte Conditioned Media vs. Pericyte Conditioned Media	0	-1.345 to 1.345	No	ns	>0.9999
Astrocyte Conditioned Media vs. Tricutlure Conditioned Media	0	-1.345 to 1.345	No	ns	>0.9999
Pericyte Conditioned Media vs. Tricutlure Conditioned Media	0	-1.345 to 1.345	No	ns	>0.9999
CTRL CM
Endothelial Conditioned Media vs. Astrocyte Conditioned Media	0.49	-0.8552 to 1.835	No	ns	0.7068
Endothelial Conditioned Media vs. Pericyte Conditioned Media	0.555	-0.7902 to 1.900	No	ns	0.6238
Endothelial Conditioned Media vs. Tricutlure Conditioned Media	0.805	-0.5402 to 2.150	No	ns	0.3301
Astrocyte Conditioned Media vs. Pericyte Conditioned Media	0.065	-1.280 to 1.410	No	ns	0.9989
Astrocyte Conditioned Media vs. Tricutlure Conditioned Media	0.315	-1.030 to 1.660	No	ns	0.897
Pericyte Conditioned Media vs. Tricutlure Conditioned Media	0.25	-1.095 to 1.595	No	ns	0.9443
4Hr TP
Endothelial Conditioned Media vs. Astrocyte Conditioned Media	0.045	-1.300 to 1.390	No	ns	0.9996
Endothelial Conditioned Media vs. Pericyte Conditioned Media	0.45	-0.8952 to 1.795	No	ns	0.756
Endothelial Conditioned Media vs. Tricutlure Conditioned Media	0.17	-1.175 to 1.515	No	ns	0.9811
Astrocyte Conditioned Media vs. Pericyte Conditioned Media	0.405	-0.9402 to 1.750	No	ns	0.8082
Astrocyte Conditioned Media vs. Tricutlure Conditioned Media	0.125	-1.220 to 1.470	No	ns	0.9923
Pericyte Conditioned Media vs. Tricutlure Conditioned Media	-0.28	-1.625 to 1.065	No	ns	0.9244
