# Supplementary material for: Astrocytes and pericytes attenuate severely injured patient plasma mediated expression of tight junction proteins in endothelial cells
Source: PLoS One. 2022 Jul 5;17(7):e0270817. doi: 10.1371/journal.pone.0270817 (PMC9255734; doi:10.1371/journal.pone.0270817)
Supplement: S3 Data — (XLSX) [file pone.0270817.s003.xlsx]

## Sheet: Sheet1
	CLDN3 ELISA Protein Expression Fold change Data and Statistics, Fig 3A
								CLDN5 ELISA Protein Expression Fold Change Data and Statistics, Fig 3B
			Endothelial Monoculture		Triculture					Endothelial Monoculture		Triculture
		CTRL	1	1	1	1			CTRL	1	1	1	1
		5% TP, 4Hr	5.9	4.34	2	2.21			5% TP, 4Hr	5.9	4.34	2	2.21
		5% TP 6Hr	2.59	2.56	2.13	2.21			5% TP 6Hr	2.59	2.56	2.13	2.21
	Statistics							Statistics
	Two-way ANOVA	Ordinary						Two-way ANOVA	Ordinary
	Alpha	0.05						Alpha	0.05
	Source of Variation	% of total variation	P value	P value summary	Significant?			Source of Variation	% of total variation	P value	P value summary	Significant?
	Interaction	12.88	0.5337	ns	No			Interaction	22.17	0.0067	**	Yes
	Row Factor	14.27	0.5023	ns	No			Row Factor	56.55	0.0006	***	Yes
	Column Factor	17.54	0.217	ns	No			Column Factor	16.14	0.0049	**	Yes
	ANOVA table	SS	DF	MS	F (DFn, DFd)	P value		ANOVA table	SS	DF	MS	F (DFn, DFd)	P value
	Interaction	0.6826	2	0.3413	F (2, 6) = 0.6985	P=0.5337		Interaction	5.355	2	2.678	F (2, 6) = 12.93	P=0.0067
	Row Factor	0.7565	2	0.3783	F (2, 6) = 0.7741	P=0.5023		Row Factor	13.66	2	6.831	F (2, 6) = 32.99	P=0.0006
	Column Factor	0.9296	1	0.9296	F (1, 6) = 1.902	P=0.2170		Column Factor	3.899	1	3.899	F (1, 6) = 18.83	P=0.0049
	Residual	2.932	6	0.4887				Residual	1.243	6	0.2071
	Tukey's multiple comparisons test	Mean Diff.	95.00% CI of diff.	Below threshold?	Summary	Adjusted P Value		Tukey's multiple comparisons test	Mean Diff.	95.00% CI of diff.	Below threshold?	Summary	Adjusted P Value
	CTRL:Endothelial Monoculture vs. CTRL:Triculture	0	-2.782 to 2.782	No	ns	>0.9999		Endothelial Monoculture
	CTRL:Endothelial Monoculture vs. 5% TP, 4Hr:Endothelial Monoculture	-0.015	-2.797 to 2.767	No	ns	>0.9999		CTRL vs. 5% TP, 4Hr	-4.12	-5.516 to -2.724	Yes	***	0.0003
	CTRL:Endothelial Monoculture vs. 5% TP, 4Hr:Triculture	-1.18	-3.962 to 1.602	No	ns	0.5814		CTRL vs. 5% TP 6Hr	-1.575	-2.971 to -0.1787	Yes	*	0.0311
	CTRL:Endothelial Monoculture vs. 5% TP 6Hr:Endothelial Monoculture	0.08	-2.702 to 2.862	No	ns	>0.9999		5% TP, 4Hr vs. 5% TP 6Hr	2.545	1.149 to 3.941	Yes	**	0.0034
	CTRL:Endothelial Monoculture vs. 5% TP 6Hr:Triculture	-0.425	-3.207 to 2.357	No	ns	0.9863
	CTRL:Triculture vs. 5% TP, 4Hr:Endothelial Monoculture	-0.015	-2.797 to 2.767	No	ns	>0.9999		Triculture
	CTRL:Triculture vs. 5% TP, 4Hr:Triculture	-1.18	-3.962 to 1.602	No	ns	0.5814		CTRL vs. 5% TP, 4Hr	-1.105	-2.501 to 0.2913	No	ns	0.1119
	CTRL:Triculture vs. 5% TP 6Hr:Endothelial Monoculture	0.08	-2.702 to 2.862	No	ns	>0.9999		CTRL vs. 5% TP 6Hr	-1.17	-2.566 to 0.2263	No	ns	0.0933
	CTRL:Triculture vs. 5% TP 6Hr:Triculture	-0.425	-3.207 to 2.357	No	ns	0.9863		5% TP, 4Hr vs. 5% TP 6Hr	-0.065	-1.461 to 1.331	No	ns	0.9888
	5% TP, 4Hr:Endothelial Monoculture vs. 5% TP, 4Hr:Triculture	-1.165	-3.947 to 1.617	No	ns	0.5922
	5% TP, 4Hr:Endothelial Monoculture vs. 5% TP 6Hr:Endothelial Monoculture	0.095	-2.687 to 2.877	No	ns	>0.9999
	5% TP, 4Hr:Endothelial Monoculture vs. 5% TP 6Hr:Triculture	-0.41	-3.192 to 2.372	No	ns	0.9883
	5% TP, 4Hr:Triculture vs. 5% TP 6Hr:Endothelial Monoculture	1.26	-1.522 to 4.042	No	ns	0.5249
	5% TP, 4Hr:Triculture vs. 5% TP 6Hr:Triculture	0.755	-2.027 to 3.537	No	ns	0.8734
	5% TP 6Hr:Endothelial Monoculture vs. 5% TP 6Hr:Triculture	-0.505	-3.287 to 2.277	No	ns	0.9717
