# Supplementary material for: Astrocytes and pericytes attenuate severely injured patient plasma mediated expression of tight junction proteins in endothelial cells
Source: PLoS One. 2022 Jul 5;17(7):e0270817. doi: 10.1371/journal.pone.0270817 (PMC9255734; doi:10.1371/journal.pone.0270817)
Supplement: S4 Data — (XLSX) [file pone.0270817.s004.xlsx]

## Sheet: Sheet1
CLDN3 Endothelial Monoculture Conditioned Media Experiment Fold Change in Protein Expression Data and Statistics Fig4A											CLDN5 Endothelial Monoculture Conditioned Media Experiment Fold Change in Protein Expression Data and Statistics Fig4B
		Endothelial Conditioned Media		Astrocyte Conditioned Media		Pericyte Conditioned Media		Tricutlure Conditioned Media					Endothelial Conditioned Media		Astrocyte Conditioned Media		Pericyte Conditioned Media		Tricutlure Conditioned Media
	CTRL	1	1	1	1	1	1	1	1			CTRL	1	1	1	1	1	1	1	1
	Unconditioned CM	1.09	0.92	1.26	1.11	1.04	0.9	1.01	0.88			Unconditioned CM	4	3.8	3.87	3.78	5.16	4.04	4.66	4.2
	5% TP 4Hr CM	1.17	1.05	1.01	0.96	0.98	0.92	0.97	0.99			5% TP 4Hr CM	4.51	5.09	4.71	4.43	3.68	3.63	3.1	4.98
	5%TP 6Hr CM	1.3	1.03	0.86	0.83	1.09	0.92	1.02	0.92			5%TP 6Hr CM	5.26	4.07	3.05	3	3.19	3.32	5.02	5.95
	Statistics											Statistics
	Two-way ANOVA	Ordinary										Two-way ANOVA	Ordinary
	Alpha	0.05										Alpha	0.05
	Source of Variation	% of total variation	P value	P value summary	Significant?							Source of Variation	% of total variation	P value	P value summary	Significant?
	Interaction	10.85	0.0103	*	Yes							Interaction	10.85	0.0103	*	Yes
	Row Factor	80.72	<0.0001	****	Yes							Row Factor	80.72	<0.0001	****	Yes
	Column Factor	3.302	0.0424	*	Yes							Column Factor	3.302	0.0424	*	Yes
	ANOVA table	SS	DF	MS	F (DFn, DFd)	P value						ANOVA table	SS	DF	MS	F (DFn, DFd)	P value
	Interaction	8.206	9	0.9117	F (9, 16) = 3.757	P=0.0103						Interaction	8.206	9	0.9117	F (9, 16) = 3.757	P=0.0103
	Row Factor	61.06	3	20.35	F (3, 16) = 83.87	P<0.0001						Row Factor	61.06	3	20.35	F (3, 16) = 83.87	P<0.0001
	Column Factor	2.498	3	0.8327	F (3, 16) = 3.431	P=0.0424						Column Factor	2.498	3	0.8327	F (3, 16) = 3.431	P=0.0424
	Residual	3.883	16	0.2427								Residual	3.883	16	0.2427
Tukey's multiple comparisons test	Mean Diff.	95.00% CI of diff.	Below threshold?	Summary	Adjusted P Value						Tukey's multiple comparisons test	Mean Diff.	95.00% CI of diff.	Below threshold?	Summary	Adjusted P Value
CTRL											CTRL
Endothelial Conditioned Media vs. Astrocyte Conditioned Media	0	-0.2380 to 0.2380	No	ns	>0.9999						Endothelial Conditioned Media vs. Astrocyte Conditioned Media	0	-1.409 to 1.409	No	ns	>0.9999
Endothelial Conditioned Media vs. Pericyte Conditioned Media	0	-0.2380 to 0.2380	No	ns	>0.9999						Endothelial Conditioned Media vs. Pericyte Conditioned Media	0	-1.409 to 1.409	No	ns	>0.9999
Endothelial Conditioned Media vs. Tricutlure Conditioned Media	0	-0.2380 to 0.2380	No	ns	>0.9999						Endothelial Conditioned Media vs. Tricutlure Conditioned Media	0	-1.409 to 1.409	No	ns	>0.9999
Astrocyte Conditioned Media vs. Pericyte Conditioned Media	0	-0.2380 to 0.2380	No	ns	>0.9999						Astrocyte Conditioned Media vs. Pericyte Conditioned Media	0	-1.409 to 1.409	No	ns	>0.9999
Astrocyte Conditioned Media vs. Tricutlure Conditioned Media	0	-0.2380 to 0.2380	No	ns	>0.9999						Astrocyte Conditioned Media vs. Tricutlure Conditioned Media	0	-1.409 to 1.409	No	ns	>0.9999
Pericyte Conditioned Media vs. Tricutlure Conditioned Media	0	-0.2380 to 0.2380	No	ns	>0.9999						Pericyte Conditioned Media vs. Tricutlure Conditioned Media	0	-1.409 to 1.409	No	ns	>0.9999
Unconditioned CM											Unconditioned CM
Endothelial Conditioned Media vs. Astrocyte Conditioned Media	-0.18	-0.4180 to 0.05803	No	ns	0.1758						Endothelial Conditioned Media vs. Astrocyte Conditioned Media	0.075	-1.334 to 1.484	No	ns	0.9987
Endothelial Conditioned Media vs. Pericyte Conditioned Media	0.035	-0.2030 to 0.2730	No	ns	0.9741						Endothelial Conditioned Media vs. Pericyte Conditioned Media	-0.7	-2.109 to 0.7095	No	ns	0.5051
Endothelial Conditioned Media vs. Tricutlure Conditioned Media	0.06	-0.1780 to 0.2980	No	ns	0.8872						Endothelial Conditioned Media vs. Tricutlure Conditioned Media	-0.53	-1.939 to 0.8795	No	ns	0.7086
Astrocyte Conditioned Media vs. Pericyte Conditioned Media	0.215	-0.02303 to 0.4530	No	ns	0.0841						Astrocyte Conditioned Media vs. Pericyte Conditioned Media	-0.775	-2.184 to 0.6345	No	ns	0.4204
Astrocyte Conditioned Media vs. Tricutlure Conditioned Media	0.24	0.001969 to 0.4780	Yes	*	0.0478						Astrocyte Conditioned Media vs. Tricutlure Conditioned Media	-0.605	-2.014 to 0.8045	No	ns	0.6189
Pericyte Conditioned Media vs. Tricutlure Conditioned Media	0.025	-0.2130 to 0.2630	No	ns	0.9902						Pericyte Conditioned Media vs. Tricutlure Conditioned Media	0.17	-1.239 to 1.579	No	ns	0.9854
5% TP 4Hr CM											5% TP 4Hr CM
Endothelial Conditioned Media vs. Astrocyte Conditioned Media	0.125	-0.1130 to 0.3630	No	ns	0.4589						Endothelial Conditioned Media vs. Astrocyte Conditioned Media	0.23	-1.179 to 1.639	No	ns	0.9652
Endothelial Conditioned Media vs. Pericyte Conditioned Media	0.16	-0.07803 to 0.3980	No	ns	0.2577						Endothelial Conditioned Media vs. Pericyte Conditioned Media	1.145	-0.2645 to 2.554	No	ns	0.1339
Endothelial Conditioned Media vs. Tricutlure Conditioned Media	0.13	-0.1080 to 0.3680	No	ns	0.4261						Endothelial Conditioned Media vs. Tricutlure Conditioned Media	0.76	-0.6495 to 2.169	No	ns	0.4368
Astrocyte Conditioned Media vs. Pericyte Conditioned Media	0.035	-0.2030 to 0.2730	No	ns	0.9741						Astrocyte Conditioned Media vs. Pericyte Conditioned Media	0.915	-0.4945 to 2.324	No	ns	0.2844
Astrocyte Conditioned Media vs. Tricutlure Conditioned Media	0.005	-0.2330 to 0.2430	No	ns	>0.9999						Astrocyte Conditioned Media vs. Tricutlure Conditioned Media	0.53	-0.8795 to 1.939	No	ns	0.7086
Pericyte Conditioned Media vs. Tricutlure Conditioned Media	-0.03	-0.2680 to 0.2080	No	ns	0.9834						Pericyte Conditioned Media vs. Tricutlure Conditioned Media	-0.385	-1.794 to 1.024	No	ns	0.8617
5%TP 6Hr CM											5%TP 6Hr CM
Endothelial Conditioned Media vs. Astrocyte Conditioned Media	0.32	0.08197 to 0.5580	Yes	**	0.007						Endothelial Conditioned Media vs. Astrocyte Conditioned Media	1.64	0.2305 to 3.049	Yes	*	0.0199
Endothelial Conditioned Media vs. Pericyte Conditioned Media	0.16	-0.07803 to 0.3980	No	ns	0.2577						Endothelial Conditioned Media vs. Pericyte Conditioned Media	1.41	0.0005484 to 2.819	Yes	*	0.0499
Endothelial Conditioned Media vs. Tricutlure Conditioned Media	0.195	-0.04303 to 0.4330	No	ns	0.1294						Endothelial Conditioned Media vs. Tricutlure Conditioned Media	-0.82	-2.229 to 0.5895	No	ns	0.3732
Astrocyte Conditioned Media vs. Pericyte Conditioned Media	-0.16	-0.3980 to 0.07803	No	ns	0.2577						Astrocyte Conditioned Media vs. Pericyte Conditioned Media	-0.23	-1.639 to 1.179	No	ns	0.9652
Astrocyte Conditioned Media vs. Tricutlure Conditioned Media	-0.125	-0.3630 to 0.1130	No	ns	0.4589						Astrocyte Conditioned Media vs. Tricutlure Conditioned Media	-2.46	-3.869 to -1.051	Yes	***	0.0007
Pericyte Conditioned Media vs. Tricutlure Conditioned Media	0.035	-0.2030 to 0.2730	No	ns	0.9741						Pericyte Conditioned Media vs. Tricutlure Conditioned Media	-2.23	-3.639 to -0.8205	Yes	**	0.0018
